# Supplementary material for: Testing non-autonomous antimalarial gene drive effectors using self-eliminating drivers in the African mosquito vector Anopheles gambiae
Source: PLoS Genet. 2022 Jun 2;18(6):e1010244. doi: 10.1371/journal.pgen.1010244 (PMC9197043; doi:10.1371/journal.pgen.1010244)
Supplement: S1 Table — (XLSX) [file pgen.1010244.s003.xlsx]

## Sheet: Supplementary table 1
Name	Sequence	Construct/Experiment
pU6_fwd_INToh	gtaagtatTTTGTATGCGTGCGCTTG	pCas9_INT
termU6_rev_INToh	ctgtaaaaaaaattccggatcgagagttagtggcAAAAAAAAGCACCGACTCGG	pCas9_INT
Cas9_fwd_BbsI_BBol	aaatgaagtggggcaaaatcaaataattaaGAAGACccccccATGGACTATAAGGACCACGACG	pCas9_INT
Cas9-L_rev_INTol	ccttcaagcgcacgcatacaaaatacttacCTGGTGGTGCTCGTCGT	pCas9_INT
Cas9-R_fwd_INTol	ctaactctcgatccggaattttttttacagGACCTGACCCTGCTGAAAGC	pCas9_INT
Cas9_rev_BbsI_BBol	acgaattcgagctcggtacccggggatcctGAAGACgggTTACTTTTTCTTTTTTGCCTGGC	pCas9_INT
BB_fwd	AGGATCCCCGGGTACC	pCas9_INT
BB_rev	TTAATTATTTGATTTTGCCCCAC	pCas9_INT
T2A_fwd_GFPol	CGCGCCAAGCGCGGCTCGGGCGAGGGCCGCGGCTCGCTGCTGACGTGCGGCGACGTGGAGGAGAACCCGGGCCCGGTGAGCAAGGGCGAGGAGCTGTTCACCGGG	pUDCas9
T2A_rev_CASol	CGGGCCCGGGTTCTCCTCCACGTCGCCGCACGTCAGCAGCGAGCCGCGGCCCTCGCCCGAGCCGCGCTTGGCGCGCTTTTTCTTTTTTGCCTGGCCGGCCTTTTT	pUDCas9
GFP_fwd	ATGGTGAGCAAGGGCGAGG	pUDCas9
F2A_rev	AGGGCCCGGGTTCGACTC	pUDCas9
BB_fwd_BbsI_F2Aol	GCCGGCGACGTGGAGTCGAACCCGGGCCCTAATTAAgtcttcAGGATCCCCGGGTACC	pUDCas9
BB_rev_BbsI_CASol	gtagtctccgtcgtggtccttatagtccatGGGGGGgtcttcTTAATTATTTGATTTTGCCCCAC	pUDCas9
ZPG_gRNA1_fwd	tgctgCAAATACAGCATCGAGATGC	pUDCas9_v2X_ZPG1
ZPG_gRNA1_rev	aaacGCATCTCGATGCTGTATTTGc	pUDCas9_v2X_ZPG1
ZPG_gRNA2_fwd	tgctgTCGAGATGCTGGAGTTTGTA	pUDCas9_v2X_ZPG2
ZPG_gRNA2_rev	aaacTACAAACTCCAGCATCTCGAc	pUDCas9_v2X_ZPG2
ZPG-HAL_fwd_BBol	aaatgaagtggggcaaaatcaaataattaaTTTCGATTTGGTGTCGAGC	pZPGCas9Dr_v2_ZPG1; pZPGCas9Dr_v2_ZPG2
ZPG-HAL_rev_CASol	GTAGTCTCCGTCGTGGTCCTTATAGTCCATctcgatgctgtatttgttgttg	pZPGCas9Dr_v2_ZPG1; pZPGCas9Dr_v2_ZPG2
ZPG-HAR_fwd_F2Aol	gccggcgacgtggagtcgaacccgggccctCTGGAGTTTGTAAGGCCGTT	pZPGCas9Dr_v2_ZPG1; pZPGCas9Dr_v2_ZPG2
ZPG-HAR_rev_BBol	acgaattcgagctcggtacccggggatcctATTAGCTGAGAGAATAGATGCGC	pZPGCas9Dr_v2_ZPG1; pZPGCas9Dr_v2_ZPG2
gRNA-InViTr_scaffold	AAAAAAGCACCGACTCGGTGCCACTTTTTCAAGTTGATAACGGACTAGCctattttaacttgctatttct	in-vitro transcription - cleavage assay
gRNA-InViTr_fwd	GGATCCTAATACGACTCACTATAG	in-vitro transcription - cleavage assay
gRNA-InViTr_rev	AAAAAAGCACCGACTCGG	in-vitro transcription - cleavage assay
gRNA-InViTr_ZPG1	taatacgactcactataggCAAATACAGCATCGAGATGCgttttagagctagaaatagcaagttaaaatag	in-vitro transcription - cleavage assay
gRNA-InViTr_ZPG2	taatacgactcactataggTCGAGATGCTGGAGTTTGTAgttttagagctagaaatagcaagttaaaatag	in-vitro transcription - cleavage assay
ZPG_wt_fwd	CCCGGATAATCGAGAGACGC	Sanger sequencing of zpg alleles; DNA substrate - cleavage assay; genotyping zpgD zygosity (Primer sets 2 and 3, Figure 3a); multiplex PCR genotyping
ZPG_wt_rev	GGTCTGTTTGGAGGACTCGAC	Sanger sequencing of zpg alleles; DNA substrate - cleavage assay; genotyping zpgD zygosity (Primer sets 2 and 3, Figure 3a)
ZPG-HR_Check_fwd1	CACGTCGTGCATTTCGACC	confirmation of zpgD knock-in (Primer set 1, Figure 3a)
ZPG-HR_Check_rev1	CAAGCTCTCTTTCAACTTCTCTGAC	confirmation of zpgD knock-in (Primer set 1, Figure 3a)
ZPG_gt_rev	TCTCTTGCAGATAGCAGATCCG	genotyping zpgD zygosity (Primer sets 2 and 3, Figure 3a)
ZPG_mpx_rev	CAGACAGGATGGCCTTGGC	multiplex PCR genotyping
CP_mpx_fwd	AGAGTGGGTGCAAGCAGTTC	multiplex PCR genotyping
AP_mpx_fwd	GTGCAACTTTGATGCTAGAACTGT	multiplex PCR genotyping
PER_mpx_fwd	GGAATGACTCCCAGAAGCAGT	multiplex PCR genotyping
sco_mpx_rev	TCTTCTCCTCGTTGATCCAGC	multiplex PCR genotyping
zpg_G0_fwd	aaatcCGGATAATCGAGAGACGCCAT	pooled amplicon sequencing
ap_G0_fwd	aaatcCAGATGCCTATAAAACGGACCG	pooled amplicon sequencing
cp_G0_fwd	aaatcGTGAGTTTCTTCACGTTCTTCCC	pooled amplicon sequencing
per_G0_fwd	aaatcGACTAATCTTTCCACCCTGAAGC	pooled amplicon sequencing
zpg_G5_fwd	ttcccCGGATAATCGAGAGACGCCAT	pooled amplicon sequencing
ap_G5_fwd	ttcccCAGATGCCTATAAAACGGACCG	pooled amplicon sequencing
cp_G5_fwd	ttcccGTGAGTTTCTTCACGTTCTTCCC	pooled amplicon sequencing
per_G5_fwd	ttcccGACTAATCTTTCCACCCTGAAGC	pooled amplicon sequencing
zpg_r1_rev	actgtCCATGATCCAGCAGAATTCGTTC	pooled amplicon sequencing
ap_r1_rev	actgtCTTTCACAGCACAAAGTAATAGCTAATC	pooled amplicon sequencing
cp_r1_rev	actgtCGAGCGTTTCGGTAAAGTCG	pooled amplicon sequencing
per_r1_rev	actgtTGCTGTGGAATGACTCCCAG	pooled amplicon sequencing
zpg_r2_rev	caattCCATGATCCAGCAGAATTCGTTC	pooled amplicon sequencing
ap_r2_rev	caattCTTTCACAGCACAAAGTAATAGCTAATC	pooled amplicon sequencing
cp_r2_rev	caattCGAGCGTTTCGGTAAAGTCG	pooled amplicon sequencing
per_r2_rev	caattTGCTGTGGAATGACTCCCAG	pooled amplicon sequencing
zpg_r3_rev	gtgagCCATGATCCAGCAGAATTCGTTC	pooled amplicon sequencing
ap_r3_rev	gtgagCTTTCACAGCACAAAGTAATAGCTAATC	pooled amplicon sequencing
cp_r3_rev	gtgagCGAGCGTTTCGGTAAAGTCG	pooled amplicon sequencing
per_r3_rev	gtgagTGCTGTGGAATGACTCCCAG	pooled amplicon sequencing
zpg_r4_rev	tgttaCCATGATCCAGCAGAATTCGTTC	pooled amplicon sequencing
ap_r4_rev	tgttaCTTTCACAGCACAAAGTAATAGCTAATC	pooled amplicon sequencing
cp_r4_rev	tgttaCGAGCGTTTCGGTAAAGTCG	pooled amplicon sequencing
per_r4_rev	tgttaTGCTGTGGAATGACTCCCAG	pooled amplicon sequencing
