# Supplementary material for: Testing non-autonomous antimalarial gene drive effectors using self-eliminating drivers in the African mosquito vector Anopheles gambiae
Source: PLoS Genet. 2022 Jun 2;18(6):e1010244. doi: 10.1371/journal.pgen.1010244 (PMC9197043; doi:10.1371/journal.pgen.1010244)
Supplement: S2 Table — (XLSX) [file pgen.1010244.s004.xlsx]

## Sheet: Supplementary table 2
sample_name	locus	generation	cage	fwd_barcode	rev_barcode	reads_demultiplexed	reads_aligned
ap2_G1_r1	ap2	1	1	aaatc	actgt	1624215	1624215
ap2_G1_r2	ap2	1	2	aaatc	caatt	1269571	1269571
ap2_G1_r3	ap2	1	3	aaatc	gtgag	1638902	1638902
ap2_G1_r4	ap2	1	4	aaatc	tgtta	1127507	1127507
ap2_G6_r1	ap2	6	1	ttccc	actgt	282055	282055
ap2_G6_r2	ap2	6	2	ttccc	caatt	264974	264974
ap2_G6_r3	ap2	6	3	ttccc	gtgag	296390	296390
ap2_G6_r4	ap2	6	4	ttccc	tgtta	308674	308674
cp_G1_r1	cp	1	1	aaatc	actgt	70279	70278
cp_G1_r2	cp	1	2	aaatc	caatt	99479	99474
cp_G1_r3	cp	1	3	aaatc	gtgag	60172	60161
cp_G1_r4	cp	1	4	aaatc	tgtta	72329	72327
cp_G6_r1	cp	6	1	ttccc	actgt	106453	106448
cp_G6_r2	cp	6	2	ttccc	caatt	74287	74258
cp_G6_r3	cp	6	3	ttccc	gtgag	79561	79547
cp_G6_r4	cp	6	4	ttccc	tgtta	65818	65803
per_G1_r1	per	1	1	aaatc	actgt	253447	253429
per_G1_r2	per	1	2	aaatc	caatt	338492	338447
per_G1_r3	per	1	3	aaatc	gtgag	384248	384226
per_G1_r4	per	1	4	aaatc	tgtta	202000	201950
per_G6_r1	per	6	1	ttccc	actgt	207401	207378
per_G6_r2	per	6	2	ttccc	caatt	333259	333193
per_G6_r3	per	6	3	ttccc	gtgag	272744	272700
per_G6_r4	per	6	4	ttccc	tgtta	267380	267312
zpg_G1_r1	zpg	1	1	aaatc	actgt	5119	5119
zpg_G1_r2	zpg	1	2	aaatc	caatt	9282	9280
zpg_G1_r3	zpg	1	3	aaatc	gtgag	8561	8559
zpg_G1_r4	zpg	1	4	aaatc	tgtta	7122	7119
zpg_G6_r1	zpg	6	1	ttccc	actgt	1430	1429
zpg_G6_r2	zpg	6	2	ttccc	caatt	1609	1606
zpg_G6_r3	zpg	6	3	ttccc	gtgag	1587	1584
zpg_G6_r4	zpg	6	4	ttccc	tgtta	1067	1046
