# Supplementary material for: Testing non-autonomous antimalarial gene drive effectors using self-eliminating drivers in the African mosquito vector Anopheles gambiae
Source: PLoS Genet. 2022 Jun 2;18(6):e1010244. doi: 10.1371/journal.pgen.1010244 (PMC9197043; doi:10.1371/journal.pgen.1010244)
Supplement: S1 Data — (XLSX) [file pgen.1010244.s005.xlsx]

## Sheet: Figure 2A data
line	sex	cross_id	red	wt	percent_red	wt_allele_sanger
zpg2	m	A3	40	11	78.4	wt
zpg2	m	A4	41	14	74.5	wt
zpg2	m	B1	33	21	61.1	wt
zpg2	m	B2	48	14	77.4	wt
zpg2	m	B3	17	4	81	wt
zpg2	m	B5	76	17	81.7	wt
zpg2	m	C1	72	24	75	wt
zpg2	m	C2	NA	NA	NA	wt
zpg2	m	D1	39	41	48.8	pre-R1
zpg2	m	D3	19	21	47.5	pre-R1
zpg2	m	D4	25	18	58.1	pre-R1
zpg2	m	D5	25	35	41.7	pre-R1
zpg2	m	D6	40	47	46	pre-R1
zpg2	f	E1	21	37	36.2	pre-R1
zpg2	f	E2	15	11	57.7	pre-R1
zpg2	f	E3	17	18	48.6	pre-R1
zpg1	m	a1	68	4	94.4	wt
zpg1	m	a2	NA	NA	NA	pre-R1
zpg1	m	a3	42	29	59.2	pre-R1
zpg1	m	a4	19	1	95	wt
zpg1	f	b1	23	32	41.8	pre-R1
zpg2	m	F1	26	24	52	pre-R1
zpg2	m	F2	25	25	50	pre-R1
zpg2	f	G1	26	24	52	pre-R1
zpg2	f	G2	23	27	46	pre-R1
zpg2	f	G3	24	26	48	pre-R1
zpg2	f	G4	27	21	56.3	pre-R1
zpg2	f	G5	28	22	56	pre-R1
zpg1	m	a6	48	2	96	wt
zpg1	m	a7	25	14	64.1	pre-R1
zpg1	m	a8	48	2	96	wt
zpg1	m	a9	12	15	44.4	pre-R1
zpg1	m	a10	47	3	94	wt
zpg1	m	a11	46	0	100	wt
zpg1	m	c2	26	24	52	pre-R1
zpg1	m	c4	8	12	40	pre-R1
zpg1	f	d2	NA	NA	NA	wt
zpg1	f	d3	26	24	52	pre-R1
zpg1	f	d4	NA	NA	NA	wt
zpg1	f	e1	25	23	52.1	pre-R1
zpg1	f	d5	27	23	54	pre-R1
zpg1	f	d6	27	23	54	pre-R1
zpg1	f	d7	14	16	46.7	pre-R1

## Sheet: Figure 2B data
cross_id	pct_offspring	colour
1	100	green
2	100	green
3	100	green
4	100	green
5	100	green
6	100	green
7	100	green
8	100	green
10	92	green
11	100	green
12	93.9	green
13	100	green
14	100	green
1	58	red
2	52	red
3	59.6	red
4	42	red
5	50	red
6	51	red
7	52	red
8	46	red
10	54	red
11	49	red
12	42.9	red
13	61.9	red
14	54	red

## Sheet: Figure 3B data
sex	id	larvae	genotype
f	1	103	het
f	2	49	het
f	3	74	het
f	4	59	het
f	5	84	het
f	6	92	het
f	7	103	het
f	8	77	het
f	9	79	het
f	10	109	het
f	11	70	het
f	12	63	het
f	13	50	het
f	14	62	het
f	15	53	het
f	16	74	het
f	17	119	het
f	18	129	het
f	19	82	NA
f	20	66	het
f	21	55	het
f	22	78	het
f	23	99	het
f	24	111	het
f	25	88	NA
f	26	104	NA
f	27	36	het
f	28	42	NA
f	1*	0	hom
f	2*	0	hom
f	4*	0	hom
f	5*	0	hom
f	6*	0	hom
f	7*	0	NA
f	8*	0	hom
f	9*	0	hom
f	14*	0	hom
f	15*	0	hom
f	16*	0	hom
f	18*	0	hom
m	2	120	het
m	4	89	het
m	5	NA	NA
m	6	13	hom
m	7	23	het
m	11	63	het
m	13	129	het
m	14	91	het
m	16	24	het
m	18	70	het
m	20	82	het
m	28	NA	NA
m	31	35	het
m	35	86	het
m	37	NA	NA
m	39	38	hom
m	46	72	het

## Sheet: Figure 3D data
sample	testes_length	testes_area	mag_length	ovary_length	genotype
m1	315	25850	275	NA	hetS
m2	289	19465	251	NA	hom
m3	234	10198	239	NA	hom
m4	300	26295	269	NA	wt
m5	357	25260	261	NA	wt
m6	373	26314	293	NA	hetS
m7	324	33168	281	NA	hetR
m8	283	15673	262	NA	hom
m9	301	21274	340	NA	hetR
m10	NA	NA	236	NA	NA
m11	NA	NA	NA	NA	NA
m12	NA	NA	321	NA	NA
f1	NA	NA	NA	480	wt
f2	NA	NA	NA	546	wt
f3	NA	NA	NA	412	wt
f4	NA	NA	NA	434	wt
f5	NA	NA	NA	434	wt
f6	NA	NA	NA	423	wt
f7	NA	NA	NA	541	wt
f8	NA	NA	NA	425	wt
f9	NA	NA	NA	503	wt
f10	NA	NA	NA	407	wt
f11	NA	NA	NA	NA	wt
f12	NA	NA	NA	NA	wt
f13	NA	NA	NA	NA	wt
f14	NA	NA	NA	694	wt
f15	NA	NA	NA	NA	wt
f16	NA	NA	NA	630	wt
f17	NA	NA	NA	597	wt
f18	NA	NA	NA	525	wt
f19	NA	NA	NA	603	wt
f20	NA	NA	NA	481	hetR
f21	NA	NA	NA	442	NA
f22	NA	NA	NA	562	hetR
f23	NA	NA	NA	600	hetR
f24	NA	NA	NA	669	hetR
f25	NA	NA	NA	421	hetR
f26	NA	NA	NA	554	hetR
f27	NA	NA	NA	406	hetR
f28	NA	NA	NA	211	hom
f29	NA	NA	NA	393	hetR
f30	NA	NA	NA	467	hetR
f31	NA	NA	NA	399	NA
f32	NA	NA	NA	495	hetR
f33	NA	NA	NA	371	hetR
f34	NA	NA	NA	303	hom
f35	NA	NA	NA	221	hom
f36	NA	NA	NA	230	hom
f37	NA	NA	NA	633	hetR
f38	NA	NA	NA	548	hetR
f39	NA	NA	NA	358	hetR
f40	NA	NA	NA	307	hom
f41	NA	NA	NA	217	hom
f42	NA	NA	NA	512	hetR
f43	NA	NA	NA	419	hetR
f44	NA	NA	NA	600	NA
f45	NA	NA	NA	704	NA
f46	NA	NA	NA	296	hom
f47	NA	NA	NA	649	NA
f48	NA	NA	NA	655	NA
f49	NA	NA	NA	653	NA
f50	NA	NA	NA	228	hom
f51	NA	NA	NA	273	hom
f52	NA	NA	NA	496	NA
f53	NA	NA	NA	318	NA
f54	NA	NA	NA	437	NA
f55	NA	NA	NA	551	NA
f56	NA	NA	NA	755	NA
f57	NA	NA	NA	277	NA
f58	NA	NA	NA	533	NA
f59	NA	NA	NA	824	NA
f60	NA	NA	NA	390	NA
f61	NA	NA	NA	277	NA
f62	NA	NA	NA	156	NA
f63	NA	NA	NA	287	hetS
f64	NA	NA	NA	275	hetS
f65	NA	NA	NA	309	hetS
f66	NA	NA	NA	260	hetS
f67	NA	NA	NA	211	hetS
f68	NA	NA	NA	152	hetS
f69	NA	NA	NA	266	hetS
f70	NA	NA	NA	244	hetS
f71	NA	NA	NA	280	hetS
f72	NA	NA	NA	297	hetS
f73	NA	NA	NA	297	hetS

## Sheet: Figure 4B data
generation	cage	locus	frequency
0	1	ap	0.116279
0	2	ap	0.108696
0	3	ap	0.0540541
0	4	ap	0.0769231
1	1	ap	0.30303
1	2	ap	0.555556
1	3	ap	0.404255
1	4	ap	0.222222
2	1	ap	0.478261
2	2	ap	0.55814
2	3	ap	0.418605
2	4	ap	0.152174
3	1	ap	0.733333
3	2	ap	0.511111
3	3	ap	0.688889
3	4	ap	0.0652174
4	1	ap	0.765957
4	2	ap	0.586957
4	3	ap	0.857143
4	4	ap	0.0434783
5	1	ap	0.697674
5	2	ap	0.617021
5	3	ap	0.780488
5	4	ap	0.159091
6	1	ap	0.833333
6	2	ap	0.804878
6	3	ap	0.765957
6	4	ap	0.227273
0	1	cp	0.162791
0	2	cp	0.0652174
0	3	cp	0.162162
0	4	cp	0.102564
1	1	cp	0.272727
1	2	cp	0.0277778
1	3	cp	0.255319
1	4	cp	0.311111
2	1	cp	0.217391
2	2	cp	0.0930233
2	3	cp	0.186047
2	4	cp	0.304348
3	1	cp	0.2
3	2	cp	0.155556
3	3	cp	0.155556
3	4	cp	0.347826
4	1	cp	0.234043
4	2	cp	0.369565
4	3	cp	0.238095
4	4	cp	0.5
5	1	cp	0.27907
5	2	cp	0.276596
5	3	cp	0.219512
5	4	cp	0.568182
6	1	cp	0.444444
6	2	cp	0.365854
6	3	cp	0.276596
6	4	cp	0.704545
0	1	per	0.0930233
0	2	per	0.0869565
0	3	per	0.108108
0	4	per	0.102564
1	1	per	0.242424
1	2	per	0.194444
1	3	per	0.255319
1	4	per	0.222222
2	1	per	0.217391
2	2	per	0.325581
2	3	per	0.302326
2	4	per	0.23913
3	1	per	0.466667
3	2	per	0.444444
3	3	per	0.355556
3	4	per	0.26087
4	1	per	0.510638
4	2	per	0.521739
4	3	per	0.452381
4	4	per	0.23913
5	1	per	0.44186
5	2	per	0.446809
5	3	per	0.463415
5	4	per	0.136364
6	1	per	0.444444
6	2	per	0.487805
6	3	per	0.319149
6	4	per	0.363636
0	1	zpg	0.3
0	2	zpg	0.3
0	3	zpg	0.3
0	4	zpg	0.3
1	1	zpg	0.55
1	2	zpg	0.54
1	3	zpg	0.43
1	4	zpg	0.43
2	1	zpg	0.36
2	2	zpg	0.44
2	3	zpg	0.34
2	4	zpg	0.44
3	1	zpg	0.26
3	2	zpg	0.52
3	3	zpg	0.46
3	4	zpg	0.44
4	1	zpg	0.4
4	2	zpg	0.4
4	3	zpg	0.22
4	4	zpg	0.38
5	1	zpg	0.22
5	2	zpg	0.18
5	3	zpg	0.24
5	4	zpg	0.2
6	1	zpg	0.28
6	2	zpg	0.06
6	3	zpg	0.1
6	4	zpg	0.24
7	1	zpg	0.22
7	2	zpg	0.08
7	3	zpg	0.1
7	4	zpg	0.32
