# Supplementary material for: Testing non-autonomous antimalarial gene drive effectors using self-eliminating drivers in the African mosquito vector Anopheles gambiae
Source: PLoS Genet. 2022 Jun 2;18(6):e1010244. doi: 10.1371/journal.pgen.1010244 (PMC9197043; doi:10.1371/journal.pgen.1010244)
Supplement: S1 DNA file — (ZIP) [file pgen.1010244.s007.zip]

Archive with 4 entries (4 files):
- pZPGCas9Dr_v2_ZPG2.gb
- __MACOSX/._pZPGCas9Dr_v2_ZPG2.gb
- pZPGCas9Dr_v2_ZPG1.gb
- __MACOSX/._pZPGCas9Dr_v2_ZPG1.gb
