# Supplementary material for: Testing non-autonomous antimalarial gene drive effectors using self-eliminating drivers in the African mosquito vector Anopheles gambiae
Source: PLoS Genet. 2022 Jun 2;18(6):e1010244. doi: 10.1371/journal.pgen.1010244 (PMC9197043; doi:10.1371/journal.pgen.1010244)
Supplement: S1 DNA file — (ZIP) [file pgen.1010244.s007.zip › pZPGCas9Dr_v2_ZPG2.gb]

LOCUS       pZPGCas9Dr_v2_ZPG2     13496 bp ds-DNA     circular     25-APR-2022
DEFINITION  .
FEATURES             Location/Qualifiers
     CDS             complement(50..709)
                     /label="AmpR"
                     /ApEinfo_revcolor=#d6b295
                     /ApEinfo_fwdcolor=#d6b295
     CDS             complement(1346..1414)
                     /label="LacZ alpha"
                     /ApEinfo_revcolor=#84b0dc
                     /ApEinfo_fwdcolor=#84b0dc
     primer_bind     1485..1502
                     /label="M13-fwd"
                     /ApEinfo_revcolor=#85dae9
                     /ApEinfo_fwdcolor=#85dae9
     misc_feature    1574..3583
                     /label="HAL"
                     /ApEinfo_revcolor=#f58a5e
                     /ApEinfo_fwdcolor=#f58a5e
     misc_feature    3584..4690
                     /label="hCas9-L"
                     /ApEinfo_revcolor=#85dae9
                     /ApEinfo_fwdcolor=#85dae9
     misc_feature    4691..4698
                     /label="Donor Site"
                     /ApEinfo_revcolor=#c6c9d1
                     /ApEinfo_fwdcolor=#c6c9d1
     misc_feature    4691..4980
                     /label="{Intron}"
                     /ApEinfo_revcolor=#c6c9d1
                     /ApEinfo_fwdcolor=#c6c9d1
     misc_feature    4699..4841
                     /label="pU6"
                     /ApEinfo_revcolor=#75c6a9
                     /ApEinfo_fwdcolor=#75c6a9
     misc_feature    4843..4862
                     /label="gRNA2"
                     /ApEinfo_revcolor=#bc8dbf
                     /ApEinfo_fwdcolor=#bc8dbf
     misc_feature    4863..4939
                     /label="gRNA Backbone"
                     /ApEinfo_revcolor=#b7e6d7
                     /ApEinfo_fwdcolor=#b7e6d7
     misc_feature    4940..4946
                     /label="termU6"
                     /ApEinfo_revcolor=#75c6a9
                     /ApEinfo_fwdcolor=#75c6a9
     misc_feature    4947..4958
                     /label="Branch Point"
                     /ApEinfo_revcolor=#b4abac
                     /ApEinfo_fwdcolor=#b4abac
     misc_feature    4959..4968
                     /label="Spacer"
                     /ApEinfo_revcolor=#c6c9d1
                     /ApEinfo_fwdcolor=#c6c9d1
     misc_feature    4969..4976
                     /label="Polypyrimidine Tract"
                     /ApEinfo_revcolor=#b4abac
                     /ApEinfo_fwdcolor=#b4abac
     misc_feature    4977..4980
                     /label="Acceptor Site"
                     /ApEinfo_revcolor=#c6c9d1
                     /ApEinfo_fwdcolor=#c6c9d1
     misc_feature    4981..8142
                     /label="hCas9-R"
                     /ApEinfo_revcolor=#85dae9
                     /ApEinfo_fwdcolor=#85dae9
     misc_feature    8143..8154
                     /label="Furin Cleavage Site"
                     /ApEinfo_revcolor=#f8d3a9
                     /ApEinfo_fwdcolor=#f8d3a9
     misc_feature    8143..8217
                     /label="2A"
                     /ApEinfo_revcolor=#d6b295
                     /ApEinfo_fwdcolor=#d6b295
     misc_feature    8155..8217
                     /label="T2A"
                     /ApEinfo_revcolor=#d6b295
                     /ApEinfo_fwdcolor=#d6b295
     misc_feature    8218..8931
                     /label="GFP"
                     /ApEinfo_revcolor=#b1ff67
                     /ApEinfo_fwdcolor=#b1ff67
     misc_feature    8935..8942
                     /label="Donor Site"
                     /ApEinfo_revcolor=#c6c9d1
                     /ApEinfo_fwdcolor=#c6c9d1
     misc_feature    8935..10254
                     /label="{Intron}"
                     /ApEinfo_revcolor=#c6c9d1
                     /ApEinfo_fwdcolor=#c6c9d1
     misc_feature    8944..8977
                     /label="LoxP"
                     /ApEinfo_revcolor=#7ea7d8
                     /ApEinfo_fwdcolor=#7ea7d8
     misc_feature    8978..8985
                     /label="NotI"
                     /ApEinfo_revcolor=#b1ff67
                     /ApEinfo_fwdcolor=#b1ff67
     misc_feature    8987..9216
                     /label="termSV40"
                     /ApEinfo_revcolor=#f6989d
                     /ApEinfo_fwdcolor=#f6989d
     misc_feature    complement(9008..9019)
                     /label="GT Tract (Early)"
                     /ApEinfo_revcolor=#c7b0e3
                     /ApEinfo_fwdcolor=#c7b0e3
     misc_feature    complement(9025..9026)
                     /label="PolyA Addition Site (Early)"
                     /ApEinfo_revcolor=#c7b0e3
                     /ApEinfo_fwdcolor=#c7b0e3
     misc_feature    9027..9031
                     /label="CAGTG (Late)"
                     /ApEinfo_revcolor=#ff9ccd
                     /ApEinfo_fwdcolor=#ff9ccd
     misc_feature    complement(9042..9047)
                     /label="PolA Signal (Early)"
                     /ApEinfo_revcolor=#c7b0e3
                     /ApEinfo_fwdcolor=#c7b0e3
     misc_feature    9045..9053
                     /label="LSM-1 (Late)"
                     /ApEinfo_revcolor=#ff9ccd
                     /ApEinfo_fwdcolor=#ff9ccd
     misc_feature    9054..9062
                     /label="[Recoded] LSM-2 (Late)"
                     /ApEinfo_revcolor=#ff9ccd
                     /ApEinfo_fwdcolor=#ff9ccd
     misc_feature    complement(9071..9076)
                     /label="PolyA Signal (Early)"
                     /ApEinfo_revcolor=#c7b0e3
                     /ApEinfo_fwdcolor=#c7b0e3
     misc_feature    9074..9082
                     /label="[Recoded] LSM-3 (Late)"
                     /ApEinfo_revcolor=#ff9ccd
                     /ApEinfo_fwdcolor=#ff9ccd
     misc_feature    9096..9101
                     /label="[Recoded] PolyA Signal (Late)"
                     /ApEinfo_revcolor=#f49ac2
                     /ApEinfo_fwdcolor=#f49ac2
     misc_feature    9120..9160
                     /label="Recoded Cryptic Splice Site"
                     /ApEinfo_revcolor=#a2d39c
                     /ApEinfo_fwdcolor=#a2d39c
     misc_feature    9203..9243
                     /label="Recoded Cryptic Splice Site"
                     /ApEinfo_revcolor=#a2d39c
                     /ApEinfo_fwdcolor=#a2d39c
     misc_feature    9217..9224
                     /label="SbfI"
                     /ApEinfo_revcolor=#84b0dc
                     /ApEinfo_fwdcolor=#84b0dc
     misc_feature    complement(9226..9924)
                     /label="AgScarlet"
                     /ApEinfo_revcolor=#f6989d
                     /ApEinfo_fwdcolor=#f6989d
     misc_feature    9231..9236
                     /label="Recoded BsrGI site"
                     /ApEinfo_revcolor=#faac61
                     /ApEinfo_fwdcolor=#faac61
     misc_feature    9433..9473
                     /label="Recoded Cryptic Splice Site"
                     /ApEinfo_revcolor=#a2d39c
                     /ApEinfo_fwdcolor=#a2d39c
     misc_feature    complement(9936..10185)
                     /label="3xP3"
                     /ApEinfo_revcolor=#f49ac2
                     /ApEinfo_fwdcolor=#f49ac2
     misc_feature    9975..10015
                     /label="Recoded Cryptic Splice Site"
                     /ApEinfo_revcolor=#a2d39c
                     /ApEinfo_fwdcolor=#a2d39c
     misc_feature    complement(10066..10071)
                     /label="TATA Box"
                     /ApEinfo_revcolor=#f6989d
                     /ApEinfo_fwdcolor=#f6989d
     misc_feature    complement(10112..10122)
                     /label="P3 Repeat"
                     /ApEinfo_revcolor=#f6989d
                     /ApEinfo_fwdcolor=#f6989d
     misc_feature    complement(10127..10137)
                     /label="P3 Repeat"
                     /ApEinfo_revcolor=#f6989d
                     /ApEinfo_fwdcolor=#f6989d
     misc_feature    complement(10142..10152)
                     /label="P3 Repeat"
                     /ApEinfo_revcolor=#f6989d
                     /ApEinfo_fwdcolor=#f6989d
     misc_feature    10186..10219
                     /label="LoxP"
                     /ApEinfo_revcolor=#7ea7d8
                     /ApEinfo_fwdcolor=#7ea7d8
     misc_feature    10221..10232
                     /label="Branch Point"
                     /ApEinfo_revcolor=#b4abac
                     /ApEinfo_fwdcolor=#b4abac
     misc_feature    10233..10242
                     /label="Spacer"
                     /ApEinfo_revcolor=#c6c9d1
                     /ApEinfo_fwdcolor=#c6c9d1
     misc_feature    10243..10250
                     /label="Polypyrimidine Tract"
                     /ApEinfo_revcolor=#b4abac
                     /ApEinfo_fwdcolor=#b4abac
     misc_feature    10251..10254
                     /label="Acceptor Site"
                     /ApEinfo_revcolor=#c6c9d1
                     /ApEinfo_fwdcolor=#c6c9d1
     misc_feature    10259..10264
                     /label="BsrGI"
                     /ApEinfo_revcolor=#f7977a
                     /ApEinfo_fwdcolor=#f7977a
     misc_feature    10267..10278
                     /label="Furin Cleavage Site"
                     /ApEinfo_revcolor=#f8d3a9
                     /ApEinfo_fwdcolor=#f8d3a9
     misc_feature    10267..10350
                     /label="2A"
                     /ApEinfo_revcolor=#d6b295
                     /ApEinfo_fwdcolor=#d6b295
     misc_feature    10285..10350
                     /label="F2A"
                     /ApEinfo_revcolor=#f8d3a9
                     /ApEinfo_fwdcolor=#f8d3a9
     misc_feature    10351..10597
                     /label="Exon 1"
                     /ApEinfo_revcolor=#f58a5e
                     /ApEinfo_fwdcolor=#f58a5e
     misc_feature    10351..12344
                     /label="HAR"
                     /ApEinfo_revcolor=#f58a5e
                     /ApEinfo_fwdcolor=#f58a5e
     misc_feature    10706..10897
                     /label="Exon 2"
                     /ApEinfo_revcolor=#f58a5e
                     /ApEinfo_fwdcolor=#f58a5e
     misc_feature    10968..11888
                     /label="Exon 3"
                     /ApEinfo_revcolor=#f58a5e
                     /ApEinfo_fwdcolor=#f58a5e
     misc_feature    join(12345..13496,1..1573)
                     /label="Backbone"
                     /ApEinfo_revcolor=#b4abac
                     /ApEinfo_fwdcolor=#b4abac
     primer_bind     complement(12378..12398)
                     /label="M13-rev"
                     /ApEinfo_revcolor=#85dae9
                     /ApEinfo_fwdcolor=#85dae9
     misc_binding    complement(12404..12426)
                     /label="LacO"
                     /ApEinfo_revcolor=#84b0dc
                     /ApEinfo_fwdcolor=#84b0dc
     promoter        complement(12430..12460)
                     /label="lac promoter"
                     /ApEinfo_revcolor=#c7b0e3
                     /ApEinfo_fwdcolor=#c7b0e3
     rep_origin      12766..13448
                     /label="Ori"
                     /ApEinfo_revcolor=#c6c9d1
                     /ApEinfo_fwdcolor=#c6c9d1
ORIGIN
        1 gttttaaatc aatctaaagt atatatgagt aaacttggtc tgacagttac caatgcttaa
       61 tcagtgaggc acctatctca gcgatctgtc tatttcgttc atccatagtt gcctgactcc
      121 ccgtcgtgta gataactacg atacgggagg gcttaccatc tggccccagt gctgcaatga
      181 taccgcgTga Gccacgctca ccggctccag atttatcagc aataaaccag ccagccggaa
      241 gggccgagcg cagaagtggt cctgcaactt tatccgcctc catccagtct attaattgtt
      301 gccgggaagc tagagtaagt agttcgccag ttaatagttt gcgcaacgtt gttgccattg
      361 ctacaggcat cgtggtgtca cgctcgtcgt ttggtatggc ttcattcagc tccggttccc
      421 aacgatcaag gcgagttaca tgatccccca tgttgtgcaa aaaagcggtt agctccttcg
      481 gtcctccgat cgttgtcaga agtaagttgg ccgcagtgtt atcactcatg gttatggcag
      541 cactgcataa ttctcttact gtcatgccat ccgtaagatg cttttctgtg actggtgagt
      601 actcaaccaa gtcattctga gaatagtgta tgcggcgacc gagttgctct tgcccggcgt
      661 caatacggga taataccgcg ccacatagca gaactttaaa agtgctcatc attggaaaac
      721 gttcttcggg gcgaaaactc tcaaggatct taccgctgtt gagatccagt tcgatgtaac
      781 ccactcgtgc acccaactga tcttcagcat cttttacttt caccagcgtt tctgggtgag
      841 caaaaacagg aaggcaaaat gccgcaaaaa agggaataag ggcgacacgg aaatgttgaa
      901 tactcatact cttccttttt caatattatt gaagcattta tcagggttat tgtctcatga
      961 gcggatacat atttgaatgt atttagaaaa ataaacaaat aggggttccg cgcacatttc
     1021 cccgaaaagt gccacctgac gtctaagaaa ccattattat catgacatta acctataaaa
     1081 ataggcgtat cacgaggccc tttcgtctcg cgcgtttcgg tgatgacggt gaaaacctct
     1141 gacacatgca gctcccggag acggtcacag cttgtctgta agcggatgcc gggagcagac
     1201 aagcccgtca gggcgcgtca gcgggtgttg gcgggtgtcg gggctggctt aactatgcgg
     1261 catcagagca gattgtactg agagtgcacc atatgcggtg tgaaataccg cacagatgcg
     1321 taaggagaaa ataccgcatc aggcgccatt cgccattcag gctgcgcaac tgttgggaag
     1381 ggcgatcggt gcgggcctct tcgctattac gccagctggc gaaaggggga tgtgctgcaa
     1441 ggcgattaag ttgggtaacg ccagggtttt cccagtcacg acgttgtaaa acgacggcca
     1501 gtgccaagct ttgtttaaaa tataacaaaa ttgtgatccc acaaaatgaa gtggggcaaa
     1561 atcaaataat taaTTTCGAT TTGGTGTCGA GCTTGAAGAT TTCAAACACG CGGTAAAATT
     1621 GACGATACAT CGGTCCGAGA TCCGCTATGG TCACCTTTTC CGGCACGTAC TCAATTTCCA
     1681 CATCCTTCAG GATATCATCA TCGCTGGGTG TGCTTTTCTT TCCCTCGCCC GCTGGCTGTG
     1741 CTTTCGTCGC TGGTGCCGAC TCTTTGTCGT TTTCTTCACT CTCGGCACGA TCAACCGGTT
     1801 CTGCGTCGCC GTCTTCCTTC TGCCCGTTTG TACGATGAGC AGCCTCTTCG TCTTCCGCTT
     1861 CGTCCGCGTC ACCGTTTTTC CCTTGATCGC CATTCAGTTC CTTGCCCTGG TTCGGTTCCG
     1921 TGTCCTCTTT GTCTTCACTT TCCTCCACCG AGTGCGCCGG ATCCTCCGAC TCCGTGGCTG
     1981 TGCGTTCCTC CTCTTCCCCA TGTTCGCCAC CGTCCCCACT CGGCTCTTGG TCCGGTTCAT
     2041 TCGAACGGAT TGGTTTATGC TTCGAATGCT GCGTTTTGTT GACTCTTTCG GGCTGCTTCT
     2101 GTTGCTGCTG CTGCTGCTGC TGTAACCGCT GTTCGTGTGC TTTTTGCATC TGCTCACGTC
     2161 GCGCCTTGCG GTTTTCCTTC TTCCGTTTCT TTTTGCGCCG ATTTTTGTCC TGCTTGCCTT
     2221 CCACGCGCGT CTGCCCCGCG TCTGAAAATA CGCCATGCAG TGACGAATCG TCCCCGTCCG
     2281 CGTCCGCTGC GCTCGGTTCG TTTGCATTCT CATCGTCCGA TTCGGCCTGT CCTTCCTGCT
     2341 CTAGATACGA GCCCGGCAAA ACGGAACCGG CTGCGGCCAG CGTTTCCTCG GCTCCCAGTT
     2401 CCTGGGCGCG TATGGTCTTC AGTGCCAGTA CGTCCTCCAG CGCTTTCGGC AGTACCAATT
     2461 CGGACGGTTT CTTCGCACTA TCGTCGGGAT TGTCCACCTG CAGCGACATC AGCGCTGGCG
     2521 GTGGGGACAG CTCCGGCTGT GGCTGTTCTT GAGAGTCATC TTCCTGCGGC ACATCCCTCT
     2581 CGTCGACCAG TTCAGTTTGC TGAGCGTAAG CCTGCTGCTG TTCGTCCTGC ATCATCGGGA
     2641 CCATTTGTAC GGGCCATCCG CCACCACCAC CATCACCACC GCCGTCCATT TCTAGGGGCA
     2701 TACCCATCAG CATCTCCGCG GGCGCCATTG GCGGTGGTGC CAAGGTGCCA TTCGTTTGTT
     2761 GCTGAAAGCA AAAGAAAGCA AATTAGTGTT GTTTCTGCTG CACACGATAG TTTTCGTTTC
     2821 TTGCCGCTAG ACACAAACAA CACTGCATCT GGAGGGAGAA ATTTGACGCC TAGCTGTATA
     2881 ACTTACCTCA AAGTTATTGT CCATCGTGGT ATAATGGACC TACCGAGCCC GGTTACACTA
     2941 CACAAAGCAA GATTATGCGA CAAAATCACA GCGAAAACTA GTAATTTTCA TCTATCGAAA
     3001 GCGGCCGAGC AGAGAGTTGT TTGGTATTGC AACTTGACAT TCTGCTGTGG GATAAACCGC
     3061 GACGGGCTAC CATGGCGCAC CTGTCAGATG GCTGTCAAAT TTGGCCCGGT TTGCGATATG
     3121 GAGTGGGTGA AATTATATCC CACTCGCTGA TCGTGAAAAT AGACACCTGA AAACAATAAT
     3181 TGTTGTGTTA ATTTTACATT TTGAAGAACA GCACAAGTTT TGCTGACAAT ATTTAATTAC
     3241 GTTTCGTTAT CAACGGCACG GAAAGATTAT CTCGCTGATT ATCCCTCTCG CTCTCTCTGT
     3301 CTATCATGTC CTGGTCGTTC TCGCGTCACC CCGGATAATC GAGAGACGCC ATTTTTAATT
     3361 TGAACTACTA CACCGACAAG CATGCCGTGA GCTCTTTCAA GTTCTTCTGT CCGACCAAAG
     3421 AAACAGAGAA TACCGCCCGG ACAGTGCCCG GAGTGATCGA TCCATAGAAA ATCGCCCATC
     3481 ATGTGCCACT GAAGCGAACC GGCGTAGCTT GTTCCGAATT TCCAAGTGCT TCCCCGTAAC
     3541 ATCCGCATAT AACAAGCAGC CCAACAACAA ATACAGCATC GAGATGGACT ATAAGGACCA
     3601 CGACGGAGAC TACAAGGATC ATGATATTGA TTACAAAGAC GATGACGATA AGATGGCCCC
     3661 AAAGAAGAAG CGGAAGGTCG GTATCCACGG AGTCCCAGCA GCCGACAAGA AGTACAGCAT
     3721 CGGCCTGGAC ATCGGCACCA ACTCTGTGGG CTGGGCCGTG ATCACCGACG AGTACAAGGT
     3781 GCCCAGCAAG AAATTCAAGG TGCTGGGCAA CACCGACCGG CACAGCATCA AGAAGAACCT
     3841 GATCGGAGCC CTGCTGTTCG ACAGCGGCGA AACAGCCGAG GCCACCCGGC TGAAGAGAAC
     3901 CGCCAGAAGA AGATACACCA GACGGAAGAA CCGGATCTGC TATCTGCAAG AGATCTTCAG
     3961 CAACGAGATG GCCAAGGTGG ACGACAGCTT CTTCCACAGA CTGGAAGAGT CCTTCCTGGT
     4021 GGAAGAGGAT AAGAAGCACG AGCGGCACCC CATCTTCGGC AACATCGTGG ACGAGGTGGC
     4081 CTACCACGAG AAGTACCCCA CCATCTACCA CCTGAGAAAG AAACTGGTGG ACAGCACCGA
     4141 CAAGGCCGAC CTGCGGCTGA TCTATCTGGC CCTGGCCCAC ATGATCAAGT TCCGGGGCCA
     4201 CTTCCTGATC GAGGGCGACC TGAACCCCGA CAACAGCGAC GTGGACAAGC TGTTCATCCA
     4261 GCTGGTGCAG ACCTACAACC AGCTGTTCGA GGAAAACCCC ATCAACGCCA GCGGCGTGGA
     4321 CGCCAAGGCC ATCCTGTCTG CCAGACTGAG CAAGAGCAGA CGGCTGGAAA ATCTGATCGC
     4381 CCAGCTGCCC GGCGAGAAGA AGAATGGCCT GTTCGGAAAC CTGATTGCCC TGAGCCTGGG
     4441 CCTGACCCCC AACTTCAAGA GCAACTTCGA CCTGGCCGAG GATGCCAAAC TGCAGCTGAG
     4501 CAAGGACACC TACGACGACG ACCTGGACAA CCTGCTGGCC CAGATCGGCG ACCAGTACGC
     4561 CGACCTGTTT CTGGCCGCCA AGAACCTGTC CGACGCCATC CTGCTGAGCG ACATCCTGAG
     4621 AGTGAACACC GAGATCACCA AGGCCCCCCT GAGCGCCTCT ATGATCAAGA GATACGACGA
     4681 GCACCACCAG GTAAGTATTT TGTATGCGTG CGCTTGAAGG GTTGATCGGA ACCTTACAAC
     4741 AGTTGTAGCT ATACGGCTGC GTGTGGCTTC TAACGTTATC CATCGCTAGA AGTGAAACGA
     4801 ATGTGCGTAG GTATATATAT GAAATGGAGT TGCTCTCTGC TgTCGAGATG CTGGAGTTTG
     4861 TAGTTTTAGA GCTAGAAATA GCAAGTTAAA ATAAGGCTAG TCCGTTATCA ACTTGAAAAA
     4921 GTGGCACCGA GTCGGTGCTT TTTTTTGCCA CTAACTCTCG ATCCGGAATT TTTTTTACAG
     4981 GACCTGACCC TGCTGAAAGC TCTCGTGCGG CAGCAGCTGC CTGAGAAGTA CAAAGAGATT
     5041 TTCTTCGACC AGAGCAAGAA CGGCTACGCC GGCTACATTG ACGGCGGAGC CAGCCAGGAA
     5101 GAGTTCTACA AGTTCATCAA GCCCATCCTG GAAAAGATGG ACGGCACCGA GGAACTGCTC
     5161 GTGAAGCTGA ACAGAGAGGA CCTGCTGCGG AAGCAGCGGA CCTTCGACAA CGGCAGCATC
     5221 CCCCACCAGA TCCACCTGGG AGAGCTGCAC GCCATTCTGC GGCGGCAGGA AGATTTTTAC
     5281 CCATTCCTGA AGGACAACCG GGAAAAGATC GAGAAGATCC TGACCTTCCG CATCCCCTAC
     5341 TACGTGGGCC CTCTGGCCAG GGGAAACAGC AGATTCGCCT GGATGACCAG AAAGAGCGAG
     5401 GAAACCATCA CCCCCTGGAA CTTCGAGGAA GTGGTGGACA AGGGCGCTTC CGCCCAGAGC
     5461 TTCATCGAGC GGATGACCAA CTTCGATAAG AACCTGCCCA ACGAGAAGGT GCTGCCCAAG
     5521 CACAGCCTGC TGTACGAGTA CTTCACCGTG TATAACGAGC TGACCAAAGT GAAATACGTG
     5581 ACCGAGGGAA TGAGAAAGCC CGCCTTCCTG AGCGGCGAGC AGAAAAAGGC CATCGTGGAC
     5641 CTGCTGTTCA AGACCAACCG GAAAGTGACC GTGAAGCAGC TGAAAGAGGA CTACTTCAAG
     5701 AAAATCGAGT GCTTCGACTC CGTGGAAATC TCCGGCGTGG AAGATCGGTT CAACGCCTCC
     5761 CTGGGCACAT ACCACGATCT GCTGAAAATT ATCAAGGACA AGGACTTCCT GGACAATGAG
     5821 GAAAACGAGG ACATTCTGGA AGATATCGTG CTGACCCTGA CACTGTTTGA GGACAGAGAG
     5881 ATGATCGAGG AACGGCTGAA AACCTATGCC CACCTGTTCG ACGACAAAGT GATGAAGCAG
     5941 CTGAAGCGGC GGAGATACAC CGGCTGGGGC AGGCTGAGCC GGAAGCTGAT CAACGGCATC
     6001 CGGGACAAGC AGTCCGGCAA GACAATCCTG GATTTCCTGA AGTCCGACGG CTTCGCCAAC
     6061 AGAAACTTCA TGCAGCTGAT CCACGACGAC AGCCTGACCT TTAAAGAGGA CATCCAGAAA
     6121 GCCCAGGTGT CCGGCCAGGG CGATAGCCTG CACGAGCACA TTGCCAATCT GGCCGGCAGC
     6181 CCCGCCATTA AGAAGGGCAT CCTGCAGACA GTGAAGGTGG TGGACGAGCT CGTGAAAGTG
     6241 ATGGGCCGGC ACAAGCCCGA GAACATCGTG ATCGAAATGG CCAGAGAGAA CCAGACCACC
     6301 CAGAAGGGAC AGAAGAACAG CCGCGAGAGA ATGAAGCGGA TCGAAGAGGG CATCAAAGAG
     6361 CTGGGCAGCC AGATCCTGAA AGAACACCCC GTGGAAAACA CCCAGCTGCA GAACGAGAAG
     6421 CTGTACCTGT ACTACCTGCA GAATGGGCGG GATATGTACG TGGACCAGGA ACTGGACATC
     6481 AACCGGCTGT CCGACTACGA TGTGGACCAT ATCGTGCCTC AGAGCTTTCT GAAGGACGAC
     6541 TCCATCGACA ACAAGGTGCT GACCAGAAGC GACAAGAACC GGGGCAAGAG CGACAACGTG
     6601 CCCTCCGAAG AGGTCGTGAA GAAGATGAAG AACTACTGGC GGCAGCTGCT GAACGCCAAG
     6661 CTGATTACCC AGAGAAAGTT CGACAATCTG ACCAAGGCCG AGAGAGGCGG CCTGAGCGAA
     6721 CTGGATAAGG CCGGCTTCAT CAAGAGACAG CTGGTGGAAA CCCGGCAGAT CACAAAGCAC
     6781 GTGGCACAGA TCCTGGACTC CCGGATGAAC ACTAAGTACG ACGAGAATGA CAAGCTGATC
     6841 CGGGAAGTGA AAGTGATCAC CCTGAAGTCC AAGCTGGTGT CCGATTTCCG GAAGGATTTC
     6901 CAGTTTTACA AAGTGCGCGA GATCAACAAC TACCACCACG CCCACGACGC CTACCTGAAC
     6961 GCCGTCGTGG GAACCGCCCT GATCAAAAAG TACCCTAAGC TGGAAAGCGA GTTCGTGTAC
     7021 GGCGACTACA AGGTGTACGA CGTGCGGAAG ATGATCGCCA AGAGCGAGCA GGAAATCGGC
     7081 AAGGCTACCG CCAAGTACTT CTTCTACAGC AACATCATGA ACTTTTTCAA GACCGAGATT
     7141 ACCCTGGCCA ACGGCGAGAT CCGGAAGCGG CCTCTGATCG AGACAAACGG CGAAACCGGG
     7201 GAGATCGTGT GGGATAAGGG CCGGGATTTT GCCACCGTGC GGAAAGTGCT GAGCATGCCC
     7261 CAAGTGAATA TCGTGAAAAA GACCGAGGTG CAGACAGGCG GCTTCAGCAA AGAGTCTATC
     7321 CTGCCCAAGA GGAACAGCGA TAAGCTGATC GCCAGAAAGA AGGACTGGGA CCCTAAGAAG
     7381 TACGGCGGCT TCGACAGCCC CACCGTGGCC TATTCTGTGC TGGTGGTGGC CAAAGTGGAA
     7441 AAGGGCAAGT CCAAGAAACT GAAGAGTGTG AAAGAGCTGC TGGGGATCAC CATCATGGAA
     7501 AGAAGCAGCT TCGAGAAGAA TCCCATCGAC TTTCTGGAAG CCAAGGGCTA CAAAGAAGTG
     7561 AAAAAGGACC TGATCATCAA GCTGCCTAAG TACTCCCTGT TCGAGCTGGA AAACGGCCGG
     7621 AAGAGAATGC TGGCCTCTGC CGGCGAACTG CAGAAGGGAA ACGAACTGGC CCTGCCCTCC
     7681 AAATATGTGA ACTTCCTGTA CCTGGCCAGC CACTATGAGA AGCTGAAGGG CTCCCCCGAG
     7741 GATAATGAGC AGAAACAGCT GTTTGTGGAA CAGCACAAGC ACTACCTGGA CGAGATCATC
     7801 GAGCAGATCA GCGAGTTCTC CAAGAGAGTG ATCCTGGCCG ACGCTAATCT GGACAAAGTG
     7861 CTGTCCGCCT ACAACAAGCA CCGGGATAAG CCCATCAGAG AGCAGGCCGA GAATATCATC
     7921 CACCTGTTTA CCCTGACCAA TCTGGGAGCC CCTGCCGCCT TCAAGTACTT TGACACCACC
     7981 ATCGACCGGA AGAGGTACAC CAGCACCAAA GAGGTGCTGG ACGCCACCCT GATCCACCAG
     8041 AGCATCACCG GCCTGTACGA GACACGGATC GACCTGTCTC AGCTGGGAGG CGACAAAAGG
     8101 CCGGCGGCCA CGAAAAAGGC CGGCCAGGCA AAAAAGAAAA AGcgcgccaa gcgcGGCTCG
     8161 GGCGAGGGCC GCGGCTCGCT GCTGACGTGC GGCGACGTGG AGGAGAACCC GGGCCCGgtg
     8221 agcaagggcg aggagctgtt caccggggtg gtgcccatcc tggtcgagct ggacggcgac
     8281 gtaaacggcc acaagttcag cgtgtccggc gagggcgagg gcgatgccac ctacggcaag
     8341 ctgaccctga agttcatctg caccaccggc aagctgcccg tgccctggcc caccctcgtg
     8401 accaccctga cctacggcgt gcagtgcttc agccgctacc ccgaccacat gaagcagcac
     8461 gacttcttca agtccgccat gcccgaaggc tacgtccagg agcgcaccat cttcttcaag
     8521 gacgacggca actacaagac ccgcgccgag gtgaagttcg agggcgacac cctggtgaac
     8581 cgcatcgagc tgaagggcat cgacttcaag gaggacggca acatcctggg gcacaagctg
     8641 gagtacaact acaacagcca caacgtctat atcatggccg acaagcagaa gaacggcatc
     8701 aaggtgaact tcaagatccg ccacaacatc gaggacggca gcgtgcagct cgccgaccac
     8761 taccagcaga acacccccat cggcgacggc cccgtgctgc tgcccgacaa ccactacctg
     8821 agcacccagt ccgccctgag caaagacccc aacgagaagc gcgatcacat ggtcctgctg
     8881 gagttcgtga ccgccgccgg gatcactctc ggcatggacg agctgtacaa gCAGGTAAGT
     8941 ATcATAACTT CGTATAGCAT ACATTATACG AAGTTATGCG GCCGCttAGA TACATTGATG
     9001 AGTTTGGACA AACCACAACT AGAATGCAGT GAAAAAAATG CTTTATTTGT GAAATTTtgG
     9061 ATGCTATTGC TTTATTTtgt tCCATTAaAA GCTGCAAcAc ACAAGTTAAC AACAACAATT
     9121 GCATTCATTT TATGTTTCtc GTTgtGGGGG AGGTGTGGGA GGTTTTTTAA AGCAAGTAAA
     9181 ACCTCTACAA ATGTGGTATG GCTGATTAaG AaCaccCCTG CAGGCttact tAtaGagctc
     9241 gtccatgccg cccgtcgagt ggcggccctc cgagcgctcg tactgctcca ccaccgtgta
     9301 gtcctcgttg tgcgacgtga tgtccagctt gcggtccacg ttgtaggcgc ccggcatctg
     9361 caccggcttc ttggccttgt acgtcgtctt gaagtcggcc agAtagcggc cCccgtcctt
     9421 caggcgcagg gccatcttga tgtcgccctt CaAcacgccg tcctccgggt acaggcgctc
     9481 cgtcgaggcc tcccagccca tcgtcttctt ctgcatcacc gggccgtccg gcgggaagtt
     9541 cgtgccgcgc agcttcacct tgtaTatcag cgtgccgtcc tccaAcgacg tgtcctgcgt
     9601 caccgtcacg gcgccgccgt cctcgaagtt catcacgcgc tcccacttga agccctccgg
     9661 gaacgactgc ttgtagtagt ccgggatgtc ggccgggtgc ttcgtgaagg cgcgcgagcc
     9721 gtacatgaac tgcggcgaca ggatgtccca cgagaacggc agcgggccgc ccttcgtcac
     9781 cttcaActtg gccgtctgcg tgccctcgta cgggcggccc tcgccctcgc cctcgatctc
     9841 gaactcgtgg ccgttcatcg agccctccat gtgcaccttg aagcgcatga actccttgat
     9901 cacggcctcg cccttcgaca ccataCGCGG TACCGTCGAC TCTtGCGGTA CCCCGATTGT
     9961 TTAGCTTGTT CAGCTGCGCT TGTTTATTTG CTTtcCTTTC GCTTtcCGAC GTGTTCACTT
    10021 TGCTTGTTTG AATTGAATTG TCGCTCCGTA GACGAAGCGC CTCTATTTAT ACTCCGGCGG
    10081 TCGAGGGTTC GAAATCGATA tGCTTGGATC CTAATTGAAT TAGCTCTAAT TGAATTAGgT
    10141 CTAATTGAAT TAGATCCCCG GGCGAGCTCG AATTtACCAT TGTGGATAAC TTCGTATAGC
    10201 ATACATTATA CGAAGTTATg GCCACTAACT CTCGATCCGG AATTTTTTTT ACAGGTTctg
    10261 tacaagcgcg ccaagcgcgc cccggtgaag cagacgctga acttcgacct gctgaagctg
    10321 gccggcgacg tggagtcgaa cccgggccct CTGGAGTTTG TAAGGCCGTT GCAGAGCATT
    10381 CTGCAGATCA AGCAGGTCAA CTCGACCGAT CTCGTATGGC GGCTTCACTG TCGTGTGACG
    10441 GTGTTCCTGC TGCTGCTAGC GTCACTATTG CTATCCGCCC GTCAATACTT TGGCAATCCG
    10501 ATCGACTGCG TGATCGGATC CGGCACGGTG TCCTCTTCGA CGATGAACGA ATTCTGCTGG
    10561 ATCATGGGCA CCTACATTAG CAACGATCCG AACTTCGGTA TTGTATTCCA TGGCACACCG
    10621 GCGTTTGTGT GTGCGCTGGA TGTTAGGTTA CCTGCTGTAA TTGTTTTTGC GTGTGCTTGC
    10681 GTTTCTTTCC TTGCTCTTTC TACAGTGTTG GATAGCACCG ATTTGGTGAA GATCAATGCC
    10741 AAGATTGGAC ACATCCCGGA GAGTGAGCGA TCCTACCAGA AATACTACCA GTGGGTCGTG
    10801 TTCATACTGG CGCTGCAGGC GTGCATGTTC TCGGTGCCCA ACTTCCTGTG GAAGGCCTGG
    10861 GAGGCCGGTC GTCTGCAATC ACTGTGTGAT GGTTTGAGTA AGTATCAAAA GTCGAGTCCT
    10921 CCAAACAGAC CAAGGGTAAG GTTTAAGCTA TTTCTTCCCA CCGTCAGCTA CACCCATCGT
    10981 TCCGGATCAC TGGGAGAAGA CGCGCAAGAA GCAGCTGATC ACTTACCTGT CGGCCGATTT
    11041 CCCCCGCCTG CACCGCACGT ACCTGCTGCG GTATTGCTTC TGCACGCTGC TCAACTTCTG
    11101 CAACGTGCTG CTGAACATCT TTCTCGTGAA CGTGATCTTT TCCGGCTTCT GGTCGAACTA
    11161 CCATCCCGCC GTCAAGGCAC TGCTGTCGTT CGATTTTCCC TCCTGGAACC GGTACAACTC
    11221 GCAGGTGTTT CCGAAAATTG CCAAGTGTGA TTTCCACTTC GTCGGGCCGA GCGGTTCGAA
    11281 GCAAAACCGG GACGGACTGT GCCTGCTGCC GCTGAACGTG GTCAACGAGA AGATCTTTGC
    11341 CTTCATCTGG CTGTGGTTCC TGGGGCTACT GGTGATATCG ATGCTGAATC TACTCTTCTG
    11401 GATAGTGGTG CTGTGCAGCA AAGGCTTTCG CCTTTGGCTG CTTACCGCTC CACTGTACCC
    11461 GATTCGTACG TCCTACGTCG CACGTGCGCT GGACGGTCAG GGCGTCGGAC AGTGGTTCTT
    11521 GCTCTATCAG CTGTGTCGCA ATCTGAACCC GATCGTCGGC CGAGAGCTGG TCCAGAGTGT
    11581 GTCGAAGGCG AAGGGACACA ATGGTCACAA AACGTTCCGA ATGCCGAAGG GTGGTGAACC
    11641 GGACTTTTAC ACCGATCCGG AAGGATACGA TGAGGAAGGC GTGTGAGAGG ACGGCGAGAA
    11701 GTAATCATAT GTCCGCATTT TGCGCAAACC AGGCGCTTAG ACAATTTGCG CGTAAGCACA
    11761 TTCGAAATGT GAAAAGCTGA AAGCAGTGGT TTCGCCAGCC CGAGTTCAGC GAAACGGATT
    11821 CCTTCCAAGT GTTTGCATTC CTGGCGGAGT GTTCCTCCCA AAATGCACTC ACCCTGCGTG
    11881 CAGTGCCAAA TCGTGAGTTT CCTAATTTTT TCATATTGTT TATTACCTAC CAACTAAAGT
    11941 TGTTGTTATA TATTGCGTTT TACGTACGAC AAATAAGTTC GTATTCAGAA ATATTTGCGA
    12001 TAAGAGAGAA CTCATTTGCG ATGAATCTCA TTGTATTTAG CTAAGTGCCT TGATAAGTAA
    12061 GCGGAACAGC AGGAATATGA CACTCCTTGG GAAATACATG TAAGCGTCTG TAATTAGATA
    12121 TATATACACG CAACCAAATG GTCCATGGTT GATTTAAGCA CTGCCTGTTG TCGAACATTG
    12181 CTATAAGCAA AATAAAGAAG CATTCATTAA TCTAAAATTT CTTCAAAGTG ACTTCAATGA
    12241 TGATCTCTAG GCTATAGTGA AAGCTGAAAG CTTATTTGAC AATGCAAGGG AAAGTGACGC
    12301 ACGTGCGTCG TATGGGACCG CGCGCATCTA TTCTCTCAGC TAATaggatc cccgggtacc
    12361 gagctcgaat tcgtaatcat ggtcatagct gtttcctgtg tgaaattgtt atccgctcac
    12421 aattccacac aacatacgag ccggaagcat aaagtgtaaa gcctggggtg cctaatgagt
    12481 gagctaactc acattaattg cgttgcgctc actgcccgct ttccagtcgg gaaacctgtc
    12541 gtgccagctg cattaatgaa tcggccaacg cgcggggaga ggcggtttgc gtattgggcg
    12601 ctcttccgct tcctcgctca ctgactcgct gcgctcggtc gttcggctgc ggcgagcggt
    12661 atcagctcac tcaaaggcgg taatacggtt atccacagaa tcaggggata acgcaggaaa
    12721 gaacatgtga gcaaaaggcc agcaaaaggc caggaaccgt aaaaaggccg cgttgctggc
    12781 gtttttccat aggctccgcc cccctgacga gcatcacaaa aatcgacgct caagtcagag
    12841 gtggcgaaac ccgacaggac tataaagata ccaggcgttt ccccctggaa gctccctcgt
    12901 gcgctctcct gttccgaccc tgccgcttac cggatacctg tccgcctttc tcccttcggg
    12961 aagcgtggcg ctttctcaat gctcacgctg taggtatctc agttcggtgt aggtcgttcg
    13021 ctccaagctg ggctgtgtgc acgaaccccc cgttcagccc gaccgctgcg ccttatccgg
    13081 taactatcgt cttgagtcca acccggtaag acacgactta tcgccactgg cagcagccac
    13141 tggtaacagg attagcagag cgaggtatgt aggcggtgct acagagttct tgaagtggtg
    13201 gcctaactac ggctacacta gaaggacagt atttggtatc tgcgctctgc tgaagccagt
    13261 taccttcgga aaaagagttg gtagctcttg atccggcaaa caaaccaccg ctggtagcgg
    13321 tggttttttt gtttgcaagc agcagattac gcgcagaaaa aaaggatctc aagaagatcc
    13381 tttgatcttt tctacggggt ctgacgctca gtggaacgaa aactcacgtt aagggatttt
    13441 ggtcatgaga ttatcaaaaa ggatcttcac ctagatcctt ttaaattaaa aatgaa
//
